# Supplementary material for: Pistil Mating Type and Morphology Are Mediated by the Brassinosteroid Inactivating Activity of the S-Locus Gene BAHD in Heterostylous Turnera Species
Source: Int J Mol Sci. 2021 Sep 30;22(19):10603. doi: 10.3390/ijms221910603 (PMC8509066; doi:10.3390/ijms221910603)
Supplement: Supplementary file 1 [file ijms-22-10603-s001.zip]

Archive with 4 entries (4 files):
- Figure S1.pdf
- Figure S2 .pdf
- Figure S3.pdf
- Table S1 Primers.pdf
